# Supplementary material for: Mapping SCA1 regional vulnerabilities reveals neural and skeletal muscle contributions to disease
Source: JCI Insight. 2024 Mar 21;9(9):e176057. doi: 10.1172/jci.insight.176057 (PMC11141930; doi:10.1172/jci.insight.176057)
Supplement: Supporting data values [file jciinsight-9-176057-s239.xlsx]

## Sheet: Fig. 1D
Atxn12Q/2Q	f-ATXN1146Q/2Q
Latency to find hole
7.1	32
28.1	90
12.6	69.9
8.8	5.8
4.3	27.8
1.8	85.7
4.7	24.2
14.8	15.7

## Sheet: Fig. 1E
f-ATXN1146Q/2Q	Atxn12Q/2Q
Survival (wks)
43	55
50	55
52	55
52	55
52	55
47	55
40	55
45	55
41	55
50	55
	55
	55
	exp terminated

## Sheet: Fig. 1F
Weeks	Atxn12Q/2Q								f-ATXN1146Q/2Q
7	22.1	23.4	21.8	22.7	18.9	18.2	18.1	17.1	21.3	21.3	19.8	20.8	15.7	17.1
14	26.4	27.2	26.2	26.9	23.2	21.25	22.2	21.1	24.2	23.7	23.8	22.9	16	19.1
20	28.5	31.8	35.1	29.6	31.9	24	32.5	25.2	17.1	25.2	24.7	26	24.9	26
25	29.6	34.2	37	32.2	32.2	25.9	34	27	17.5	23	23.6	24.6	23.9	24.9
32	32.6	38.2	42.1	36	34.3	28.9	36.2	30.3	17.4	19.8	21.4	22.5	22.5	23.6
36	36.1	40.7	44.9	38.2	36.4	30.7	37.3	30.2	16.8	20.1	20.1	21.2	22.8	24
	weight (g)

## Sheet: Fig. 2A
Atxn12Q/2Q	f-ATXN1146Q/2Q	Atxn12Q/2Q;Nestin-Cre	f-ATXN1146Q/2Q;Nestin-Cre
59.856	46.325	49.488	58.109
47.168	37.989	75.688	46.136
59.248	32.568	75.262	74.354
110.607	45.669	36.29	39.799
65.988	38.604	71.239	62.905
58.563	30.519	54.854	61.246
49.414	17.74	58.336	74.406
44.702	16.965	50.356	14.945
61.368	23.389	42.319	33.678
59.217	25.701	57.744	55.174
Distance traveled (m)

## Sheet: Fig. 2B
Atxn12Q/2Q	f-ATXN1146Q/2Q	Atxn12Q/2Q;Nestin-Cre	f-ATXN1146Q/2Q;Nestin-Cre
2.1	16.8	21.4	3.9
4.6	22.7	6.9	1.6
3	6.4	3	12.1
8.9	90	2.4	2.3
9.4	90	3.7	5.7
10.2	90	4.1	3.8
24.9	90	14.8	2.9
6.3	33.6	16.3	5.9
8.1	29.5	16.8	5.8
8.6	47.6	7.3
	latency to first entry

## Sheet: Fig. 2C
f-ATXN1146Q/2Q	f-ATXN1146Q/2Q;Nestin-Cre
survival (wks)
49.57	61
48.43	59
59	58
42.71	59
38	56.3
43	44.14
43.4	64
56	60
49.7	51
49	79
	62
	70

## Sheet: Fig. 2D
Weeks	Atxn12Q/2Q										f-ATXN1146Q/2Q										Atxn12Q/2Q;Nestin-Cre										f-ATXN1146Q/2Q;Nestin-Cre
7	23.1	25.2	25.8	21.9	19.7	19.5	19.3	19	18.3	18.7	21.8	20.6	20.2	20.9	21.8	16.2	17.6	18.3	12.9	16.7	21.2	22	21.8	21.1	17.2	16.1	16.8	14.9	15.8	16.8	19.1	19.1	18.5	18.4	20.4	20.4	15.4	15
14	28.5	31.5	31	28.4	23.7	22.7	24	21.1	21.2	23.5	23.9	22.5	23.6	23.7	25.1	16.9	18.6	21	15.5	18.8	26.4	26.4	25.5	25.4	21.3	19.8	20.3	18.7	20.2	19.4	23.6	23.4	20.9	22.8	23.6	23	16.6	15.6
22	33.2	37.2	37.1	36	25.2	24.9	28.3	23.2	23.4	25.2	24.3	21.9	25.1	24.8	23.9	17.6	17.5	20.2	15.6	18.8	30.7	32.6	27.2	28	22.5	24.3	23	21.3	26.5	23.4	27.3	26.6	22.6	26.5	27.2	23.9	17.9	17.2
30	35.2	40.3	38.9	39.2	26.9	27	30.4	25.6	26.4	26.8	24.1	19.8	22.1	22	20.1	16.5	17.2	17.2	15.6	17.8	34.3	34.6	28	28.4	24.5	24.3	24.5	23	29.2	24.8	27.8	26.9	22.3	25.5	26.4	20.2	18	17.5
34	37.7	43.3	41.3	43.3	28.4	29.6	33.5	27.6	28.3	28.8	23.9	17.9	21.5	21.5	19.8	17.1	16.6	17.3	15.5	18.2	37.4	37.5	30.9	31.3	26.5	27.2	26.4	25.2	31.6	27.3	29.3	28	23.9	26.7	28	19.4	19.2	18.6
38	39.6	46.8	45.5	47.5	30.7	34.2	34.7	29.6	30.7	31.4	22.4	15.9	19.7	19.3	17.3	16.6	14.8	16.1	14.4	17.8	41.6	41.5	32.6	32.2	27.5	28	26.1	27.8	35.5	30.8	29.7	28.2	24.4	27.3	28.5	18.5	17.4	19.9
42	41.5	48.6	45.6	49.6	30.4	33.5	39.7	32.1	31.2	31.7	23.2	15.3	20.3	20.4		17.8	13.6	15.2	14.3	16.7	44.1	42.7	33.9	34.5	27.6	32.3	34.7	31.3	37.5	22.8	24.2	25.8	28.9	24.5	27.8	17.7	17.6	21
45	43	50.2	47.7		29.9	37.1	39.1	35.4	37.7	38	25.3		18.3	18.3		16.9			11.8	15.1	47.6	47.2	36.1	35.1	29.4	33.6	35.3	33	40.1	30.1	28	25.2	25.5	23.7	26.8		17.4	21
48	43.8	51.8	51.6		30	42.5	49.9	40.5	40.5	43.4	26.4		16.6	16.6		16.1			11.5	13.9	48.1	52.1	38.6	36.5	29.6	37.3	38.2	36.3	44.3	33.5	28.3	25	27.3	23.3	28		18.1	21.5
	weight (g)

## Sheet: Fig. 3A
Weeks	Trial day	Atxn12Q/2Q										f-ATXN1146Q/2Q										Atxn12Q/2Q;Nestin-Cre										f-ATXN1146Q/2Q;Nestin-Cre
6	1	120.5	119.75	169.5	140.25	218.75	142	107.5	177	192	197.5	100.75	114	120	132.5	53.75	163.75	149	170	171.25	178.75	133.5	88	144.25	156	175.75	188	122.25	187	84	128	166.75	142.75	163.75	144	196	179.25	161.75	180.25	169.5	149
	2	177	115.75	209.25	125.5	213	182.25	142.75	252.25	199.5	187.5	133.5	161.75	146	140	96	138.75	151.75	179.25	169.5	162.5	197.75	117.25	147.25	167.75	166.5	227	204.25	195	159	133.25	160.5	176.5	234.25	178	243.5	175.75	187.5	162.5	233.25	156.5
	3	167.5	163.75	214.75	108.75	220.5	127.5	100	214.75	175.5	240.5	116.75	152.75	104	105.25	73.75	132	151.75	208.25	157	160.75	197	103.75	113	145.75	98	181.25	220.5	165.75	182.75	109.5	162.75	175.5	194.75	182.5	254	174.75	151	144.75	212	184.25
	4	214.25	169.25	218.25	110	246.75	168	121.75	175	206	175.5	82.5	156.25	130.25	137.75	57	98.25	148	189.25	183	182.75	237.75	114.25	121	178	128	83	171.25	166.75	200.75	128.75	165.75	139.75	210.5	225.25	236.75	128.75	192.5	182.75	203	179.25
12	1	181	108.25	171.25	145.25	236	100.5	54.75	184.5	157.75	144	135	144.75	122.5	52	83	122.25	132.25	132.75	106.5	153.75	132.75	111.25	119.75	131.25	128	111	124.75	155.25	148.5	136.75	132.5	156	214	159.25	186.25	123	167	130.25	232.75	108.5
	2	192.5	149.75	174.75	150.5	265.75	133.25	31.5	184.25	139.5	152	104.75	121.25	109	78	65.5	156.5	155	102.25	106	129	159.75	106.25	120.75	166.25	121.25	122.25	100	135.5	146.75	94.5	102	137.5	191.25	162.75	185	150	194.25	124	170.5	100
	3	207.75	117.5	178.25	162.5	278.25	147.25	53.75	151.5	165	139.75	68.25	131.25	102.5	67.5	38.25	156.75	165.75	131	95.75	114.5	131.25	76.5	128.25	133.75	123.25	114.5	88.5	163.75	159.75	124.5	146.5	153.25	239.25	183	180.5	142.75	189	147	138.75	69.25
	4	226.5	145	208.75	195	289.75	141.75	61	158.75	156	174.25	72.75	137.5	93	109.25	21.75	68.25	99	105.25	105	157.75	166.25	91.5	146	160.75	89	138	130.5	164.5	154	130.75	126.25	158.5	200	190.75	141.5	125.25	197.5	162.75	178.5	98.75
18	1	173.75	83.5	159.75	152.75	245	140.75	70.25	130.5	178.25	161.5	77.75	99	70.5	50	36.5	66.5	136.75	120	133.25	144.5	137	53	143.25	138.25	110.25	132.25	112	163.25	125.75	147	115.25	134.5	177.5	130	140.5	150.5	171.25	113.75	164.5	53
	2	147.75	111	193.75	148	257.75	134	50	98.75	165	163	86.25	116.25	79.25	55.25	68.25	135.75	136.5	112.25	144.25	139.75	189	67	139.5	151.25	76.75	151.25	109.5	154	146	154.25	129	85	182.75	173.25	159.5	136.5	194.5	130.5	174	48
	3	150.75	46.25	196	145.75	245.5	133	76.75	121.5	151.75	188.25	81.25	131.25	76.75	118.25	44.75	100.75	115.5	127.75	143	161.75	184.5	85.75	145.5	100.25	91.5	168	130	139.25	152.25	127.25	100.5	89	189.25	156.25	165.75	149	201.25	113.25	169.25	75.5
	4	181.25	87	188.5	191.75	241.75	148.25	107.25	177.25	170.75	171	64.75	98.5	59.5	154	22	127.5	84	105.25	128.5	178.75	179.5	52.25	153.5	111.25	98	178.25	118.5	75.5	173.5	156.5	104.5	89.75	153.25	164.25	168	157.5	160.25	125	219	110.75
30	1	131	45.25	133.25	141.5	189.75	138.5	79.5	138.25	158.5	170.75	64.25	102.5	76.75	74.75	41.75	75.25	70.75	50	67.25	115	138	81.5	141.5	105	85	144.75	107.5	136.25	154.25	96.5	87.25	84.5	138	89.5	104.75		140.5	84.5	154	89.5
	2	43	113.25	162.5	168	281.75	106.75	100	147.5	135.75	168	50.25	114	88.75	130.5	43.25	44.75	94.75	43	89.75	119.5	149.75	79	153.25	116.25	130.5	143.25	126.75	140.75	170.25	117.25	99.25	71.75	187.75	134	175.75		187.5	105.5	149.5	93
	3	58	152	143	157.5	263.5	130.75	81.25	123.25	174	172	83	112.5	60.25	166.75	51.5	48.75	71	35.5	65.75	132.75	138.25	92.75	188.25	160.75	122.75	133.25	142.75	138.75	155.5	120.75	99.75	81.5	169.5	129.75	147.75		163.5	91.25	154.75	82.75
	4	114.25	151	136	175.75	281	95.5	96	139.75	131.75	210	64.75	104.75	54	133.75	33.5	55.5	77.75	52.25	87	93	66.5	63.5	187.75	186.75	173	128.75	137	154	158.5	91.75	97.25	91.75	187	148	159.5		155.25	82.75	150.75	95.25
		Latency to fall (s)

## Sheet: Fig. 3B
Weeks	Trial day	Atxn12Q/2Q										f-ATXN1146Q/2Q										Atxn12Q/2Q;Rgs9-Cre										f-ATXN1146Q/2Q;Rgs9-Cre
6	1	168.5	81.75	176.25	108.5	140.75	96.25	141.5	172	169.25	157.75	72.75	134	126.75	136	64.25	172.25	103.5	126.25	123.5	107.5	138.25	102	115.25	155	156.75	104	101.5	166.75	157	152.5	140.5	102.75	133.25	99.25	196.25	94.75	125.25	154	97.75	141.5
	2	189.25	156.75	135.5	157.5	189.75	141.25	187.25	168.5	218.5	172	138.5	76	127.5	134.75	138.5	118.25	154.25	125.25	120	147.25	146.75	136.75	122	181.25	111	163.5	102.75	125.75	210	144.25	141.75	124.25	124.25	186.5	231.5	153	123	147.25	149.75	145.5
	3	164	146.25	184.5	156.75	203.25	182	243	195.25	222.75	116	124.75	59	158.25	116.5	149	84.5	160.25	51.75	137.25	107	99	130.75	153.25	209.25	151.5	161.25	83.75	186	216.75	139.75	119	136.25	53.5	218	144.25	166.25	83.5	153.75	105.25	144.25
	4	208.5	147	183.75	173	253.25	209.75	266	179.75	199.75	125.25	172.25	51.5	118.25	160.5	152.25	94.5	170.75	61.75	131.75	113	140.25	137.5	149	185.5	148.75	199	125.75	171.5	220.75	172.25	130.5	80.5	64.75	180.75	93.75	162	93	170.25	70.75	147.5
12	1	134.25	138.5	120.75	115.25		122.75	218.5	145.5	182.25	136.25	105.5	78.75	93.75	124.5	159.75	72.5	139.5	101.75	93.5	163.75	129.75	111.25	170.5			64.25	122.5	167.75	157	126.25	171.25	100	68.5	183.5	136.75	155.75	90.25	154	88	125.25
	2	154	163	187.75	183.5		175.75	240.5	170.75	224.5	184.5	112	71.5	96.5	136.25	140	59	176.75	83.25	61.25	132	140.75	124.75	188			145	150.5	112	191.75	127.25	156	150.5	94	176	88	151	106.75	158.25	140.75	163
	3	154.5	200.75	183.75	161.75		156.25	231	185.5	193.5	171.5	147.5	91.25	96.75	141.5	152	34.5	115.5	92.25	85	172.25	96.25	93.75	182			141	143	150.75	185.75	88	147	132.5	64.75	121.5	85	151.25	97.75	150	131.5	158.75
	4	169.75	184.75	229.25	150.75		228.75	229	179.25	182.25	158	166.75	91	129.5	170.5	142.25	49.75	179.75	88.25	67	230.75	152.5	168.5	207			177.75	181.5	168.75	209	62.5	162.5	157.75	68.25	157.25	104	182	107.25	181.75	136.25	162.25
18	1	160.75	156.5	193.75	81		206.75	220.25	133.5	189	164.75	111.5	60.25	107.75	128.75	169.75	105.25	138	97.5	85.25	158.5	142.75	130.5	141.75			201	176.5	170	129.5	102	116.25	85.5	69.25	151.25	150.25	119.5	115.75	135.75	108	180.75
	2	176	145.75	178.25	136.75		167.25	247	167.75	183.75	172	144.25	52.75	85.25	97	130.75	112.5	134.5	95.75	67.5	170.5	135.5	114.75	147.25			178.5	186.5	142	182.25	105.5	64.5	124.5	71.25	168.5	170.25	142.25	76.5	133.75	128.75	187.75
	3	170.5	180.5	183.5	137.25		172	258	157.5	181.25	176.5	112.25	56.5	37.25	117.25	122	106.25	139.5	87	74	155	136.5	122.75	176.5			175.25	168.25	161	214.5	129.25	115.75	137.5	74.75	104	169.5	116	168.25	118.25	125.5	185.25
	4	189.75	196	129.25	116		170.5	240.5	181.25	158.5	216.75	140.25	61.75	73	116	104.5	103.25	142.5	92.5	94.25	186.75	127.75	129	183.5			169.25	189	178.75	218.25	147.5	128.25	156.75	101.75	163.25	148.5	174.5	169.25	142	101.75	200.5
26	1	132	185.25	190.5			83	222.5	171.25	229	200.5	79	67.5	87.25	94	95	87.5	104.75	198	123.25	67.25	126.5	140.75	188			193.25	174	179.75	214.5	142.5	69	81	73	136.75	205.5		104	85.5	119.25	213.5
	2	162.75	190.25	148			91	247.5	157.75	196	193	78	54	53.5	60.75	111	88	114.75	180.75	128.75	57	131	157.75	179.75			139	156	195.75	208.5	155.5	49.75	83	62.75	102.5	172.5		128.25	139.5	118.5	186.5
	3	167.25	205.75	140.75			98.5	243.5	123.75	220.75	175.5	84.5	32.25	37.5	113	116	75.5	148	187.25	134.75	67	130.75	153.25	191.75			123.5	177	195.5	209.5	167.5	26.5	62.25	80.5	130.25	177.5		118	89.75	135.75	177.25
	4	186.75	196.75	155.5			77	225.25	134	209.25	206.75	86.5	37.75	25.75	131	131.25	89.5	128.5	171.5	132.25	90.75	138.5	132.5	193			156.5	203	185.75	213.25	165.5	33	90.75	81.5	194.75	160.75		243.5	122	125	203.5
30	1	161	211.5	180			226	248.75	161.5	224	208.75	93.25	5.75	50.5	68.25	93.75	90	137.75	77.25	58.75	110	99.25	110.75	196.75			207	170.75	185.25	242	181	33	108	91.75	176	172.75		273.75	107.25	127.75	209.75
	2	169.5	194.25	161.75			232	228	164.75	219.75	226.25	62.75	25.75	41.5	81.75	92.75	80.5	157.5	65	52.75	139.25	116.75	126.5	200			192.25	154.75	189	233.25	159.75	40	93.5	99.25	169.25	187.5		259	138.75	139.5	215.75
	3	168.25	211	107.5			177.75	217.75	148.5	177.25	206.5	60.25	24.25	38.75	53	123	74.75	131	59.75	64	117.75	136.25	133.25	180.75			134.5	157	179.5	208	158	71.75	108.5	65	176.5	139.5		225	84	133.25	191
	4	207.75	182.5	144			193.5	233	124.75	207.25	207.5	84.25	28.5	33	59	118	98.25	123.75	43	62.5	123.25	140.25	178.75	200.5			193.75	136.5	191.25	182.5	141.5	39.25	92.5	112.75	195.75	143.5		225	36.5	120	169.5
	Latency to fall (s)

## Sheet: Fig. 3D
f-ATXN1146Q/2Q;Rgs9-Cre						f-ATXN1146Q/2Q
Striatum	Medulla	Cortex	Hippocampus	Cerebellum	Tail	Striatum	Medulla	Cortex	Hippocampus	Cerebellum	Tail
8.03834	10.6993	7.65393	7.00099	4.70715	7.54896	12.4612	8.77268	6.05741	5.76715	1.82898	7.70949
7.09035	10.3186	9.03137	7.44627	4.68387	7.47614	13.5243	9.90145	10.8492	7.05942	4.30164	8.21304
6.84783	10.2519	8.41643	7.86851	4.56684	7.10508	13.6901	9.60176	9.52232	6.94616	3.64978	8.1849
8.67372	9.38779	8.74986	7.33091	4.38705	7.36969	12.3259	9.01093	6.75971	5.72762	3.52105	7.60765
7.96757	10.7446	9.10903	8.56956	5.12687	8.04627	12.3711	9.96121	7.80606	7.42011	3.98549	7.30325
						12.1386	9.83103	10.7595	6.99045	4.59936	7.0844
	expansion index

[truncated: 38 more sheets: Fig. 4F, Fig. 4G, Fig. 4H, Fig. 5A, Fig. 5B, Fig. 5C, Fig. 5D, Fig. 5E, Fig. 5F, Fig. 5G, Fig. 5H, Fig. 5I, Fig. 5J, Fig. 5K, Fig. 5L, Fig. 6A, Fig. 6B, Fig. 7A, Fig. 7B, Fig. 7C …]
